# Supplementary material for: Broccoli-Derived Exosome-like Nanoparticles Alleviates Metabolic Dysfunction-Associated Steatotic Liver Disease Through Modulating the Gut–Liver Axis
Source: Nutrients. 2026 Mar 18;18(6):953. doi: 10.3390/nu18060953 (PMC13029203; doi:10.3390/nu18060953)
Supplement: Supplementary file 1 [file nutrients-18-00953-s001.zip]

Archive with 1 entries (1 files):
- nutrients-4167592-supplementary.pdf
